# Supplementary material for: APE1 mediates chemoresistance in esophageal squamous cell carcinoma by remodeling the immunosuppressive microenvironment
Source: Front Immunol. 2025 Oct 29;16:1689468. doi: 10.3389/fimmu.2025.1689468 (PMC12605184; doi:10.3389/fimmu.2025.1689468)
Supplement: Supplementary file 2 [file Table1.xlsx]

## Sheet: Sheet1
分组	亚型	APE1			P
		-/+	++	+++
Sex	男	27	37	32	0.48
	女	8	6	5
Age	≤65	20	25	25	0.596
	>65	15	18	12
Smoke	no	13	12	10	0.584
	yes	22	31	27
Drink	no	12	11	11	0.704
	yes	23	32	26
Dysphagia	≤2	29	33	31	0.682
	>2	6	10	6
Grade	Moderate/Well	28	38	31	0.595
	poor	7	5	6
lymphovascular invasion	no	25	29	26	0.924
	yes	10	14	11
Perineural invasion	no	28	29	19	0.036
	yes	7	14	18
T stage	T0-T2	22	15	10	0.005
	T3-T4	13	28	27
N stage	N0	21	22	18	0.598
	N1-N3	14	21	19
Stage	Tis-II	25	29	20	0.265
	III-IV	10	14	17
