# Supplementary material for: APE1 mediates chemoresistance in esophageal squamous cell carcinoma by remodeling the immunosuppressive microenvironment
Source: Front Immunol. 2025 Oct 29;16:1689468. doi: 10.3389/fimmu.2025.1689468 (PMC12605184; doi:10.3389/fimmu.2025.1689468)
Supplement: Supplementary file 3 [file Table2.xlsx]

## Sheet: cox
ID	OS	Censor	APEX1	age	sex	smoke	alcohol	grade	T	N	Stage	adjuvant therapy
GSM1296956	11.6333	1	14.0222	66.4603	0	0	0	2	3	2	3	1
GSM1296958	58.2	0	14.5541	64.0137	1	1	1	2	3	0	2	0
GSM1296960	39.1667	1	14.4929	50.9123	1	1	1	2	3	0	2	1
GSM1296962	57.7333	0	14.3121	46.3288	1	1	1	2	3	0	2	0
GSM1296964	11.0667	1	14.3615	53.9973	1	1	1	2	1	1	2	1
GSM1296966	55.2667	0	13.792	67.8438	0	0	0	3	3	0	2	0
GSM1296968	55.2667	0	14.1057	64.8795	1	1	1	2	3	1	3	1
GSM1296970	29.7	1	13.9097	45.2219	1	1	1	2	2	1	2	NA
GSM1296972	10.9667	1	13.4508	54.4795	1	1	1	2	3	1	3	1
GSM1296974	57.6	0	14.0643	56.2329	1	0	0	2	1	1	2	0
GSM1296976	57.5333	0	14.9296	57.0986	1	1	1	2	3	3	3	1
GSM1296978	57.3667	0	14.2579	44.663	1	1	1	3	3	1	3	1
GSM1296980	57.2667	0	14.3777	43.7699	1	1	1	2	3	1	3	1
GSM1296982	57.2333	0	13.3908	67.274	0	1	0	3	3	0	2	1
GSM1296984	13	1	14.2618	68.2904	1	1	1	2	3	0	2	1
GSM1296986	5.7	1	14.5506	60.5068	0	1	0	1	3	1	3	1
GSM1296988	56.6333	0	14.8664	48.4027	1	1	1	2	3	0	2	1
GSM1296990	56.6333	0	14.5591	54.2932	1	1	1	2	3	0	2	NA
GSM1296992	56.1333	0	14.6655	51.989	0	0	0	1	3	0	1	1
GSM1296994	55.6667	0	14.6893	58.3205	0	0	0	1	3	0	2	0
GSM1296996	6.26667	1	15.0736	66.2712	1	1	0	3	3	0	2	1
GSM1296998	25.4667	1	14.8927	72.2411	1	1	1	3	3	0	2	1
GSM1297000	10.2	1	13.751	64.7507	1	0	0	1	3	3	3	1
GSM1297002	13.1667	1	15.0822	54.5753	1	1	1	3	3	1	3	1
GSM1297004	54.7333	0	14.0265	62.4384	1	1	1	2	3	0	2	0
GSM1297006	18.0667	1	14.6184	66.1479	1	0	0	3	3	1	3	NA
GSM1297008	36.3	1	14.1305	53.7425	1	1	1	1	3	1	3	1
GSM1297010	54.1	0	13.4607	56.9644	1	1	1	2	3	0	2	0
GSM1297012	16.0333	1	13.6139	71.9151	1	0	1	3	3	2	3	1
GSM1297014	52.9333	0	14.2767	53.5644	0	0	0	2	1	0	1	1
GSM1297016	52.7	0	14.4324	61.274	1	0	0	1	3	0	2	0
GSM1297018	8.46667	1	15.1177	66.4603	1	1	1	3	3	0	2	NA
GSM1297020	4.36667	1	14.4964	62.1205	0	0	0	3	3	2	3	0
GSM1297022	52.0333	0	14.6129	59.6521	1	1	1	3	1	0	1	0
GSM1297024	8.76667	1	14.1946	65.4493	0	0	0	3	3	0	2	0
GSM1297026	1.66667	1	13.8208	51.737	1	0	0	2	3	0	2	0
GSM1297028	51.3	0	14.115	58.6356	1	0	0	1	3	1	3	0
GSM1297030	51.2	0	13.8811	75.5096	1	0	0	3	3	2	3	1
GSM1297032	51.1	0	14.7397	71.1836	1	1	1	1	2	0	2	0
GSM1297034	11.4	1	14.5285	55.989	1	0	0	3	3	1	3	1
GSM1297036	39.5	1	14.2277	56.0849	1	1	0	2	4	2	3	1
GSM1297038	19.1667	1	14.5751	56	1	1	1	2	2	2	3	1
GSM1297040	8.5	1	14.0882	81	1	0	0	2	3	2	3	0
GSM1297042	17.9	1	13.9577	51	1	1	1	2	3	1	3	1
GSM1297044	50.6	0	14.9396	57.3945	1	0	0	2	3	0	2	0
GSM1297046	50.1667	0	14.5098	50.9425	1	1	1	1	2	0	1	0
GSM1297048	24.4667	1	14.6314	80.9507	1	0	0	2	3	0	2	1
GSM1297050	49.4333	0	14.3747	63.7178	1	1	1	2	3	2	3	1
GSM1297052	32.0667	1	14.6258	62.8986	1	1	1	2	3	2	3	1
GSM1297054	25.1667	1	14.2579	62.8438	0	0	0	2	3	0	2	0
GSM1297056	6.63333	1	14.3403	68.5178	0	0	0	2	3	1	3	1
GSM1297058	48.4333	0	13.7268	39.5397	1	1	1	2	3	1	3	1
GSM1297060	11.4	1	14.3529	68.0849	0	0	0	3	3	1	3	1
GSM1297062	48.0333	0	14.4263	66.9178	1	1	1	2	2	1	2	0
GSM1297064	47.9333	0	14.4293	47.5507	1	1	1	2	3	0	2	1
GSM1297066	6	1	14.7603	46.0329	1	0	1	2	3	0	2	1
GSM1297068	39.1667	1	13.7251	59.9726	1	1	0	2	2	1	2	1
GSM1297070	29.8667	1	14.4293	63.6603	1	0	0	3	2	0	2	0
GSM1297072	39.8333	1	13.6123	78.8877	1	0	1	3	3	1	3	1
GSM1297074	44.9333	1	14.9959	61.3315	1	0	0	2	3	0	2	0
GSM1297076	60.3	0	14.3514	51	1	1	1	2	4	2	3	1
GSM1297078	27.5667	1	14.611	59	1	1	1	2	3	0	2	1
GSM1297080	34.6667	1	14.3777	59	0	0	0	2	3	0	2	1
GSM1297082	60.9667	0	14.0244	54	1	1	0	2	3	0	2	0
GSM1297084	15.4333	1	13.8068	61	1	0	1	2	3	1	3	1
GSM1297086	61.3333	0	13.6903	60	0	0	0	3	3	0	2	0
GSM1297088	38.5333	1	14.6295	62	1	1	1	2	4	1	3	1
GSM1297090	23.2667	1	13.7474	57	0	0	0	3	3	0	2	0
GSM1297092	11	1	14.8736	67	0	0	0	2	3	1	3	1
GSM1297094	23.1333	1	14.3514	67	0	0	0	1	3	1	3	1
GSM1297096	10.0333	1	14.8688	56	1	1	1	2	4	2	3	1
GSM1297098	7.8	1	14.5063	68	0	0	0	2	3	0	2	1
GSM1297100	21.4333	1	15.034	66	1	0	0	3	4	1	3	1
GSM1297102	61.9	0	14.1057	66	1	1	1	2	3	0	2	0
GSM1297104	9.03333	1	14.4064	68	1	1	1	2	3	0	2	1
GSM1297106	42.0333	1	14.1693	60	1	1	1	3	3	1	3	1
GSM1297108	60.9667	0	14.4816	53	1	1	1	2	3	0	2	1
GSM1297110	61	0	13.8023	60	1	1	1	2	1	0	1	0
GSM1297112	31.5	1	13.8132	68	1	1	1	2	1	1	2	1
GSM1297114	60.6333	0	13.9148	65	0	1	0	3	3	1	3	1
GSM1297116	61.3	0	14.5646	51	1	1	1	2	3	0	2	0
GSM1297118	61.2	0	13.5217	54	1	1	0	2	4	0	3	1
GSM1297120	12.5667	1	13.5054	71	1	0	1	2	3	1	3	1
GSM1297122	24.4333	1	14.329	53	1	1	1	2	1	0	1	1
GSM1297124	60.5667	0	14.0406	62	0	0	0	2	3	0	2	0
GSM1297126	21.2667	1	14.4765	64	1	1	1	2	2	0	2	0
GSM1297128	16.8333	1	14.0181	63	1	1	1	2	3	1	3	0
GSM1297130	69.9667	0	13.68	57	1	0	1	1	3	1	3	0
GSM1297132	32.4667	1	13.0156	49	1	1	1	3	3	1	3	1
GSM1297134	12.2333	1	14.366	41	1	1	1	3	3	1	3	1
GSM1297136	9	1	12.8227	59	1	1	0	1	4	0	3	1
GSM1297138	3.83333	1	13.6308	71	1	1	1	3	3	0	2	NA
GSM1297140	21.2333	1	14.8472	55	0	0	0	3	3	1	3	1
GSM1297142	45.8333	1	14.2072	50	0	0	0	1	4	0	3	1
GSM1297144	17.5	1	13.2422	50	1	1	1	2	1	3	3	1
GSM1297146	6.2	1	13.3606	59	1	1	1	3	2	1	2	1
GSM1297148	61.9333	0	14.4929	54	1	1	1	3	2	0	2	0
GSM1297150	24.4	1	13.6757	51	1	1	0	2	4	0	3	1
GSM1297152	60.7333	0	14.1093	73	0	0	0	2	3	0	2	0
GSM1297154	15.8667	1	14.3514	51	1	1	1	3	3	2	3	NA
GSM1297156	34.1667	1	14.5664	45	1	1	0	2	3	1	3	NA
GSM1297158	9.76667	1	12.7414	61	1	1	0	1	3	0	2	NA
GSM1297160	25.7333	1	14.7459	65	0	0	0	2	3	1	3	0
GSM1297162	22.1333	1	13.9997	54	1	1	1	3	2	1	2	1
GSM1297164	61.3667	0	14.1448	57	1	1	1	2	3	0	2	1
GSM1297166	61.3667	0	13.6074	45	1	1	1	1	3	0	2	1
GSM1297168	15.6	1	14.8951	39	1	1	1	3	4	1	3	1
GSM1297170	6.33333	1	14.5165	40	1	1	1	1	2	2	3	1
GSM1297172	1.43333	1	14.3065	82	1	0	1	1	4	1	3	NA
GSM1297174	8.26667	1	14.1705	53	1	1	1	3	2	3	3	NA
GSM1297176	22.4	1	13.7563	60	1	1	1	1	3	1	3	1
GSM1297178	22.7	1	14.3486	59	1	1	0	3	4	1	3	1
GSM1297180	60.9	0	14.9373	58	1	0	0	2	2	2	3	NA
GSM1297182	6.63333	1	15.0044	62	1	1	1	1	4	3	3	1
GSM1297184	6.66667	1	14.0643	49	1	1	1	3	4	0	3	0
GSM1297186	56.2333	1	13.6792	57	0	0	0	1	2	1	2	1
GSM1297188	60.2	0	13.8606	56	1	1	1	2	2	0	2	1
GSM1297190	47.1667	1	14.9166	72	1	0	0	1	3	0	2	NA
GSM1297192	8.53333	1	14.192	52	1	1	1	2	3	0	2	1
GSM1297194	13	1	14.3011	73	1	1	1	1	4	3	3	0
GSM1297196	4.9	1	14.4108	75	1	1	0	3	4	0	3	0
GSM1297198	32.2	1	14.8783	71	0	0	0	2	2	2	3	1
GSM1297200	62.9333	0	14.2926	62	0	0	0	2	2	1	2	1
GSM1297202	62.9667	0	14.0699	53	1	1	0	2	2	0	2	0
GSM1297204	37.1667	1	13.8506	62	1	1	1	2	3	2	3	1
GSM1297206	62.4667	0	13.8919	60	1	1	1	2	3	1	3	1
GSM1297208	24.8	1	13.6696	68	1	1	1	2	3	1	3	NA
GSM1297210	62.4667	0	13.7737	57	1	1	1	3	3	0	2	1
GSM1297212	60.6333	0	14.2277	57	1	1	0	2	4	2	3	1
GSM1297214	19.2	1	14.9347	61	1	0	1	2	4	1	3	1
GSM1297216	61.6	0	14.2618	55	1	1	1	2	3	0	2	1
GSM1297218	64	0	14.4544	59	1	1	0	1	4	3	3	1
GSM1297220	0.633333	1	13.9619	71	0	0	0	1	2	0	1	NA
GSM1297222	63.4	0	14.7949	62	1	1	0	3	3	3	3	1
GSM1297224	10.5667	1	13.77	59	1	1	1	2	4	0	3	1
GSM1297226	5.06667	1	12.9398	68	1	0	0	1	3	0	2	1
GSM1297228	21.5333	1	14.4929	62	0	0	0	2	3	2	3	0
GSM1297230	21.9333	1	14.4734	63	1	1	1	2	3	1	3	1
GSM1297232	61.8333	0	14.4881	42	1	1	1	2	1	1	2	1
GSM1297234	60.7667	0	14.0417	53	1	1	1	1	4	0	3	NA
GSM1297236	60.5	0	13.8004	56	1	0	0	1	2	0	2	NA
GSM1297238	72.5333	0	13.6783	65	1	1	1	2	4	1	3	1
GSM1297240	72.6333	0	14.475	57	1	1	1	3	2	0	2	NA
GSM1297242	35.0333	1	12.5402	50	1	1	0	3	4	1	3	NA
GSM1297244	24.6667	1	12.7232	74	1	0	0	2	2	0	2	NA
GSM1297246	59.1333	1	13.1673	57	1	1	1	3	1	0	1	1
GSM1297248	63.2667	0	12.7141	69	0	0	0	2	2	0	2	NA
GSM1297250	8.36667	1	14.0554	59	0	0	0	3	4	0	3	NA
GSM1297252	10.4667	1	12.7996	67	1	1	1	3	3	3	3	1
GSM1297254	63.0667	1	12.037	69	1	1	1	1	2	2	3	1
GSM1297256	70.0667	0	13.2055	66	1	1	1	2	4	0	3	1
GSM1297258	72.1333	0	13.8023	68	1	0	1	2	3	0	2	NA
GSM1297260	12	1	12.0545	60	1	1	1	2	4	3	3	1
GSM1297262	69.6333	0	13.0386	69	1	1	1	3	3	1	3	1
GSM1297264	13	1	13.2645	76	1	1	1	3	1	1	2	0
GSM1297266	68.7	0	13.5975	68	1	1	0	2	3	0	2	0
GSM1297268	68.2	0	13.2448	76	1	1	1	2	3	0	2	1
GSM1297270	68.6	0	14.1339	54	1	1	1	2	4	1	3	0
GSM1297272	68	0	12.9428	60	1	1	1	2	3	0	2	1
GSM1297274	68	0	13.7277	48	1	1	1	1	3	0	1	0
GSM1297276	0.1	1	13.2261	69	1	1	1	3	2	1	2	NA
GSM1297278	19.2667	1	13.4699	60	0	0	0	2	3	3	3	NA
GSM1297280	13.4667	1	13.8635	46	1	1	1	2	2	1	2	NA
GSM1297282	65.8667	0	13.77	64	1	1	1	3	3	2	3	1
GSM1297284	11.5	1	13.662	52	1	0	1	2	4	1	3	1
GSM1297286	17.4333	1	14.0987	44	1	1	1	2	4	1	3	NA
GSM1297288	14.3667	1	13.0907	68	1	1	1	2	3	1	3	1
GSM1297290	65.1667	0	14.8286	50	1	0	0	3	3	0	2	1
GSM1297292	65.5	0	13.3292	53	1	0	1	1	3	1	3	NA
GSM1297294	64.1333	0	13.2774	62	1	0	1	2	3	0	2	0
GSM1297296	26.5	1	13.9619	47	1	0	0	3	1	1	2	1
GSM1297298	65.2667	0	14.3777	36	1	0	0	2	3	0	2	NA
GSM1297300	48.7667	1	13.6578	57	1	1	1	2	3	0	2	1
GSM1297302	9.76667	1	13.2666	63	1	1	1	3	3	2	3	NA
GSM1297304	5.83333	1	12.9416	70	1	0	0	2	4	0	3	1
GSM1297306	4.2	1	13.7113	52	1	1	1	2	3	3	3	1
GSM1297308	25.1667	1	14.1816	53	0	0	0	2	3	2	3	NA
GSM1297310	63.5333	0	13.8105	45	1	1	1	1	3	1	3	0
GSM1297312	62.8667	0	12.6414	41	1	1	1	1	3	0	1	1
