# Supplementary material for: APE1 mediates chemoresistance in esophageal squamous cell carcinoma by remodeling the immunosuppressive microenvironment
Source: Front Immunol. 2025 Oct 29;16:1689468. doi: 10.3389/fimmu.2025.1689468 (PMC12605184; doi:10.3389/fimmu.2025.1689468)
Supplement: Supplementary file 4 [file Table3.xlsx]

## Sheet: Sheet1
Univariate Cox regression	DFS		OS
	HR (95% CI)	P value	HR (95% CI)	P value
Sex (Male vs Female)	0.895 (0.370-2.169)	0.806739	0.965 (0.488-1.910)	0.919162
Age (>65 vs ≤65)	1.456 (0.735-2.882)	0.281073	1.258 (0.746-2.124)	0.389513
Smoking (Yes vs No)	1.020 (0.485-2.143)	0.958871	0.865 (0.498-1.500)	0.60524
Drinking (Yes vs No)	1.385 (0.625-3.072)	0.422529	1.280 (0.710-2.308)	0.412121
Dysphagia (>2 vs ≤2)	0.769 (0.297-1.991)	0.587764	1.409 (0.770-2.576)	0.265673
Grade (Poor vs Moderate/Well)	0.761 (0.232-2.496)	0.652734	1.027 (0.465-2.266)	0.947328
lymphovascular invasion (Positive vs Negative)	1.762 (0.876-3.545)	0.112358	1.517 (0.880-2.615)	0.133478
Perineural invasion (Positive vs Negative)	2.067 (1.038-4.114)	0.0387482	2.395 (1.416-4.049)	0.00111962
T stage (T3-T4 vs T1-T2)	3.330 (1.443-7.687)	0.00482276	3.268 (1.756-6.081)	0.000186154
N stage (N1-N3 vs N0)	3.291 (1.563-6.931)	0.00171684	1.953 (1.155-3.301)	0.0124453
Stage (III-IV vs I-II)	4.029 (1.993-8.146)	0.000104698	2.963 (1.755-5.003)	4.80302e-05
APE1 (++ vs -/+)	6.256 (1.840-21.269)	0.00331487	9.548 (2.879-31.662)	0.000225134
APE1 (+++ vs -/+)	5.104 (1.434-18.166)	0.0118428	15.734 (4.766-51.938)	6.10221e-06
