# Supplementary material for: APE1 mediates chemoresistance in esophageal squamous cell carcinoma by remodeling the immunosuppressive microenvironment
Source: Front Immunol. 2025 Oct 29;16:1689468. doi: 10.3389/fimmu.2025.1689468 (PMC12605184; doi:10.3389/fimmu.2025.1689468)
Supplement: Supplementary file 5 [file Table4.xlsx]

## Sheet: Sheet1
Group	Subtype	APE1		p
		L	H
Sex	Men	42	41	0.007
	Women	23	6
Age	≤65	32	22	0.8
	>65	33	25
T stage	T1-T2	17	9	0.386
	T3-T4	48	38
N stage	N0	35	17	0.079
	N1-N3	30	29
Stage	I-II	39	16	0.007
	III	26	31
